# Supplementary material for: Exploring Lower Limb Biomechanical Differences in Competitive Aerobics Athletes of Different Ability Levels During Rotational Jump Landings
Source: Bioengineering (Basel). 2025 Feb 21;12(3):220. doi: 10.3390/bioengineering12030220 (PMC11939504; doi:10.3390/bioengineering12030220)
Supplement: Supplementary file 1 [file bioengineering-12-00220-s001.zip]

Archive with 1 entries (1 files):
- bioengineering-3444074-supplementary.pdf
